# Supplementary material for: Identification of Tregs-Related Genes with Molecular Patterns in Patients with Systemic Sclerosis Related to ILD
Source: Biomolecules. 2023 Mar 15;13(3):535. doi: 10.3390/biom13030535 (PMC10046355; doi:10.3390/biom13030535)
Supplement: Supplementary file 1 [file biomolecules-13-00535-s001.zip]

Archive with 3 entries (3 files):
- Table.S1.xlsx
- Table.S2.csv
- Table.S3.csv
