# Supplementary material for: Identification of Tregs-Related Genes with Molecular Patterns in Patients with Systemic Sclerosis Related to ILD
Source: Biomolecules. 2023 Mar 15;13(3):535. doi: 10.3390/biom13030535 (PMC10046355; doi:10.3390/biom13030535)
Supplement: Supplementary file 1 [file biomolecules-13-00535-s001.zip › Table.S1.xlsx]

## Sheet: Sheet1
	logFC	AveExpr	t	P.Value	adj.P.Val	B
DDX60L	1.16794	11.0664	10.0926	2.8953e-19	4.73421e-15	33.1136
LTK	-1.44055	7.40632	-10.0026	5.19843e-19	4.73421e-15	32.5448
COL6A2	-1.22846	8.89869	-9.28399	5.25315e-17	8.32541e-14	28.0599
IFIT2	1.598	11.9246	9.17817	1.02713e-16	1.24721e-13	27.4085
CDHR1	-1.25214	4.57519	-8.98256	3.52267e-16	2.91645e-13	26.2114
SIGLEC17P	-1.19394	6.3182	-8.9361	4.71416e-16	3.7332e-13	25.9284
SAMD9L	1.07981	10.8657	8.80894	1.04352e-15	6.9061e-13	25.1567
SAMD9	1.10156	10.2315	8.79483	1.13938e-15	6.9061e-13	25.0714
DDX58	1.05543	10.4033	8.78064	1.24461e-15	6.94053e-13	24.9856
LRRK2	1.0086	12.183	8.70207	2.02801e-15	9.98327e-13	24.5116
CCDC170	1.03512	5.89025	8.59719	3.88132e-15	1.60669e-12	23.8814
DOCK4	1.09991	7.32928	8.52176	6.17861e-15	2.23996e-12	23.4301
EIF2AK2	1.13868	10.9391	8.51932	6.272e-15	2.23996e-12	23.4155
IFIT5	1.21754	9.53665	8.42076	1.1485e-14	3.37401e-12	22.8283
RORC	-1.15552	7.02325	-8.38085	1.46603e-14	3.98541e-12	22.5914
SEMA3C	1.12692	5.71114	8.36665	1.59896e-14	4.14703e-12	22.5072
FEZ1	-1.11652	5.11151	-8.08383	8.88249e-14	1.60184e-11	20.8436
CXCR6	-1.07547	6.40436	-8.03638	1.1814e-13	1.99242e-11	20.567
KLF5	1.12493	5.53021	7.8605	3.37791e-13	4.18539e-11	19.5484
IFIT1	2.17645	10.5042	7.74401	6.73368e-13	6.81374e-11	18.8797
TRAV1.2	-1.31085	4.84459	-7.72321	7.61253e-13	7.41468e-11	18.7608
PLSCR1	1.09167	10.025	7.70409	8.52028e-13	8.04911e-11	18.6517
ZCCHC2	1.03534	10.4665	7.70237	8.6068e-13	8.08063e-11	18.6419
CMPK2	1.96696	8.76319	7.6636	1.08106e-12	9.67177e-11	18.421
IFIT3	1.69373	12.0547	7.61336	1.45139e-12	1.19743e-10	18.1356
RSAD2	2.57524	9.91211	7.45961	3.55429e-12	2.32299e-10	17.2681
AC244157.2	-1.56011	3.67622	-7.45942	3.55833e-12	2.32299e-10	17.267
EBF4	-1.21136	5.7838	-7.39059	5.29796e-12	3.31605e-10	16.8816
DDX60	1.18815	9.26662	7.36802	6.03391e-12	3.64527e-10	16.7557
P3H3	-1.15444	4.87127	-7.30539	8.64869e-12	4.86195e-10	16.4072
LIPN	1.09998	6.57983	7.29824	9.01096e-12	5.03453e-10	16.3675
CAMK2N1	-1.09843	4.66275	-7.22259	1.38873e-11	7.01543e-10	15.9489
TBC1D27P	-1.22358	5.66476	-7.21438	1.45531e-11	7.24234e-10	15.9036
TRIM6	1.40045	3.94902	7.20425	1.54174e-11	7.56905e-10	15.8478
IFI44	2.06326	9.10589	7.13375	2.30103e-11	1.02723e-09	15.4604
TNFAIP6	1.28422	8.3566	7.13053	2.34344e-11	1.0436e-09	15.4427
FAAHP1	-1.0509	6.5652	-7.06962	3.30642e-11	1.34727e-09	15.1098
AC108925.1	-1.43353	4.77071	-7.06617	3.3714e-11	1.36157e-09	15.091
TSPAN15	-1.15553	5.10515	-7.02748	4.19162e-11	1.62908e-09	14.8804
AC243772.2	1.08742	5.88551	6.98187	5.41425e-11	2.02495e-09	14.633
AC066613.1	1.08738	5.24525	6.91545	7.84687e-11	2.7752e-09	14.2743
KIF14	1.26374	2.56293	6.88989	9.04688e-11	3.1032e-09	14.1368
H2BC6	1.12642	5.98143	6.88189	9.45861e-11	3.19035e-09	14.0938
AC023510.2	1.04086	4.44642	6.79081	1.56625e-10	4.77052e-09	13.6065
CLEC4D	1.21548	7.27301	6.78006	1.66195e-10	4.97873e-09	13.5492
IFI44L	2.19813	9.47728	6.76896	1.76678e-10	5.22405e-09	13.4901
HERC5	1.566	9.91995	6.74813	1.98135e-10	5.74654e-09	13.3795
AP001610.2	1.98244	4.41152	6.67899	2.89455e-10	7.71907e-09	13.0135
OAS3	1.6608	11.3843	6.65778	3.25003e-10	8.43491e-09	12.9016
IPMK	1.06353	8.41302	6.64561	3.47309e-10	8.93486e-09	12.8376
MSR1	1.17548	6.01404	6.55949	5.5444e-10	1.32527e-08	12.3862
LINC01962	-1.06246	4.2741	-6.55792	5.59151e-10	1.33366e-08	12.378
ARHGAP29	1.30289	3.29534	6.47481	8.7515e-10	1.93212e-08	11.9459
ANKRD22	1.33695	6.76209	6.38976	1.3794e-09	2.84212e-08	11.5072
ETNK2	-1.03459	3.59812	-6.37892	1.46142e-09	2.97299e-08	11.4515
FLT4	-1.07185	6.46051	-6.33401	1.85523e-09	3.59862e-08	11.2216
BCL2A1	1.05813	8.36915	6.3106	2.10007e-09	3.97203e-08	11.1021
AC002456.1	1.00715	5.13301	6.29821	2.24233e-09	4.20616e-08	11.039
GNLY	-1.02405	12.6318	-6.23823	3.07563e-09	5.48673e-08	10.7346
GZMK	-1.07054	5.83514	-6.22927	3.22387e-09	5.70092e-08	10.6893
DMKN	-1.0786	3.7231	-6.22717	3.25952e-09	5.75838e-08	10.6787
SLC4A3	-1.0161	4.8442	-6.21452	3.48327e-09	6.07123e-08	10.6148
EPSTI1	1.36809	10.1065	6.13916	5.16298e-09	8.4949e-08	10.2359
AL445490.1	1.57776	6.0018	6.1095	6.0234e-09	9.72608e-08	10.0876
ZNF541	-1.05892	3.1202	-6.04414	8.44541e-09	1.2992e-07	9.76242
NAP1L4P1	1.12161	3.65118	5.95519	1.33296e-08	1.92839e-07	9.32362
XAF1	1.02874	10.0854	5.90982	1.67958e-08	2.35416e-07	9.10147
AL031123.2	1.12283	3.33587	5.88283	1.92621e-08	2.64187e-07	8.96983
ACE	-1.00427	5.37731	-5.88011	1.95295e-08	2.66591e-07	8.95658
NCS1	-1.06163	2.93198	-5.83873	2.40741e-08	3.18292e-07	8.75563
MX1	1.3525	11.7096	5.81034	2.77741e-08	3.59799e-07	8.61834
TNFRSF13B	-1.00745	6.15578	-5.81017	2.77977e-08	3.59849e-07	8.61752
ARG1	1.31276	6.84097	5.77554	3.30752e-08	4.15471e-07	8.45064
KLK1	-1.13571	3.44136	-5.74774	3.80104e-08	4.68101e-07	8.31715
RPS29P14	1.15142	2.74829	5.7363	4.02434e-08	4.92272e-07	8.26237
ASPM	1.17576	3.65735	5.7319	4.11348e-08	5.00822e-07	8.24135
AC012150.1	1.1311	2.82725	5.72575	4.24168e-08	5.13342e-07	8.2119
LINC02084	-1.1545	5.71054	-5.71745	4.42069e-08	5.31635e-07	8.17224
AC020633.1	1.07864	2.92676	5.70518	4.69889e-08	5.59749e-07	8.11368
MPP2	-1.08343	4.13423	-5.62639	6.93928e-08	7.84321e-07	7.73978
LINC02555	1.15851	5.0961	5.62536	6.97479e-08	7.87594e-07	7.73489
SHISA8	-1.27847	4.27281	-5.5935	8.15747e-08	9.02674e-07	7.58474
SMTNL1	1.23283	7.43775	5.59243	8.2002e-08	9.05751e-07	7.57974
WNT7A	-1.03669	5.51025	-5.57581	8.89639e-08	9.74964e-07	7.50164
CYP2E1	-1.05973	3.1178	-5.57227	9.05204e-08	9.8786e-07	7.48502
AC092746.1	1.05556	6.02463	5.52875	1.11953e-07	1.19246e-06	7.28143
SUCNR1	1.02405	3.84602	5.50082	1.2824e-07	1.34316e-06	7.15134
AC072022.2	1.11427	8.54451	5.4867	1.3733e-07	1.43015e-06	7.08576
SLC4A10	-1.50124	4.27308	-5.42992	1.80665e-07	1.80309e-06	6.82323
IFI6	1.32513	12.2363	5.37825	2.31493e-07	2.23327e-06	6.58606
NXPH4	-1.16708	3.56394	-5.37528	2.34808e-07	2.2557e-06	6.57245
ZNF608	1.01559	5.04904	5.27952	3.70136e-07	3.30798e-06	6.13738
AC098869.2	1.0581	3.40455	5.26136	4.03253e-07	3.56495e-06	6.0555
CXCL10	1.26654	4.03835	5.2511	4.23216e-07	3.71492e-06	6.00935
CNTNAP3	1.4078	8.24613	5.23173	4.63574e-07	4.01882e-06	5.92235
SOAT2	-1.03077	4.03701	-5.1765	6.00238e-07	4.98983e-06	5.67569
AC008074.1	1.03044	2.60874	5.14699	6.88587e-07	5.6116e-06	5.54465
RNA5SP39	1.11488	2.95149	5.1001	8.55508e-07	6.79541e-06	5.33761
SCAANT1	1.0055	2.47891	5.07325	9.68166e-07	7.57807e-06	5.21966
OASL	1.11869	10.6093	5.07002	9.82654e-07	7.66841e-06	5.2055
BATF2	1.13943	8.17426	5.06386	1.01083e-06	7.87818e-06	5.17855
AC064801.2	1.11767	3.6379	5.05211	1.06686e-06	8.25477e-06	5.12714
ZNF683	-1.41128	7.285	-5.04547	1.09984e-06	8.45249e-06	5.09813
PRSS30P	-1.01182	5.64702	-5.0147	1.26594e-06	9.59145e-06	4.96411
OAS1	1.04341	11.0577	4.95348	1.67177e-06	1.21265e-05	4.69932
NRIR	1.40871	5.87981	4.91715	1.96951e-06	1.39964e-05	4.54334
LCN10	-1.02515	3.98503	-4.81956	3.04633e-06	2.03842e-05	4.12865
CLEC6A	1.02516	3.80925	4.7368	4.38846e-06	2.78119e-05	3.782
COL5A3	-1.29849	6.13366	-4.70792	4.97944e-06	3.10921e-05	3.66213
PRAL	1.07421	4.94637	4.69422	5.28599e-06	3.2748e-05	3.60546
XCL1	-1.05153	4.33279	-4.65727	6.20647e-06	3.77318e-05	3.45325
CYP4F35P	-1.00703	3.193	-4.61644	7.40321e-06	4.41816e-05	3.28616
ANKRD34B	1.05573	4.19481	4.5721	8.95439e-06	5.20905e-05	3.10602
IFITM3	1.14011	12.8838	4.57004	9.03322e-06	5.24988e-05	3.09772
SIGLEC1	1.3182	8.86121	4.42738	1.65074e-05	8.86919e-05	2.5277
LAMP3	1.02439	5.43517	4.35754	2.20631e-05	0.00011397	2.25392
ISG15	1.29903	11.4725	4.32471	2.52581e-05	0.000128614	2.12642
TMTC1	1.20157	5.76855	4.31292	2.65097e-05	0.000134182	2.08084
SERPINB10	1.01052	4.63166	4.26845	3.17887e-05	0.000157081	1.90979
ABCA13	1.01486	4.03103	4.08823	6.54295e-05	0.000293895	1.2314
OLAH	1.195	2.9582	3.92034	0.000125548	0.000521967	0.621289
CNTNAP3C	1.0991	4.91406	3.63734	0.000359564	0.00132092	-0.358104
IFI27	1.74316	5.33653	3.48424	0.000619754	0.00212864	-0.861604
DAAM2	1.0736	5.89546	3.03587	0.00275428	0.00781774	-2.22612
OTOF	1.01054	5.46314	2.3462	0.0200542	0.0429322	-3.98984
