# Supplementary material for: Identification of Tregs-Related Genes with Molecular Patterns in Patients with Systemic Sclerosis Related to ILD
Source: Biomolecules. 2023 Mar 15;13(3):535. doi: 10.3390/biom13030535 (PMC10046355; doi:10.3390/biom13030535)
Supplement: Supplementary file 1 [file biomolecules-13-00535-s001.zip › Table.S2.csv]

	ID	Description	setSize	enrichmentScore	NES	pvalue	p.adjust	qvalues	rank	leading_edge	core_enrichment
hsa03010	hsa03010	Ribosome	126	0.404001216789242	1.8699021494553	0.000167785234899329	0.000167785234899329	0.0198239960804266	1212	tags=18%, list=8%, signal=17%	6164/6160/51187/6189/6129/6201/6229/9349/6170/200916/6133/6144/6171/65008/51121/28998/6155/64983/6232/51065/11222/6135/6165
hsa04140	hsa04140	Autophagy - animal	133	0.397551943301429	1.85178235894242	0.000168293503870751	0.000168293503870751	0.0198239960804266	3925	tags=44%, list=27%, signal=32%	9821/8660/203228/83452/3480/3146/5728/5290/10010/81671/5562/29110/5599/64422/5567/6885/9474/9140/11337/3845/83734/4893/5594/58528/51100/3920/3091/1612/10325/23604/116442/55578/5289/55255/23710/84938/55102/5170/10645/29982/5295/5861/58476/6009/6198/5291/64121/140775/5894/11345/3476/10000/5516/8897/115201/7189/2081/5515
hsa05340	hsa05340	Primary immunodeficiency	30	-0.614946137312181	-2.19880220933026	0.000214822771213749	0.000214822771213749	0.0198239960804266	2864	tags=60%, list=20%, signal=48%	4261/920/958/7374/84876/959/29760/23495/926/7535/3561/100/925/3932/916/115650/930/973
hsa04211	hsa04211	Longevity regulating pathway	72	0.448295313041677	1.88238522255788	0.000526962936940102	0.000526962936940102	0.0364713822145386	2943	tags=39%, list=21%, signal=31%	9365/9821/8660/9586/1386/3480/143686/5290/5562/5567/9474/27244/3845/4893/23411/1385/2309/1977/3643/5565/5468/2308/10645/847/5295/6009/6198/5291
hsa04068	hsa04068	FoxO signaling pathway	112	0.374733808311941	1.69752374916474	0.00119331742243437	0.00119331742243437	0.0613160808999242	3585	tags=42%, list=25%, signal=32%	8660/7046/604/3586/1147/3480/901/6655/1030/5728/5290/5562/5599/9140/11337/3845/4893/5594/1647/23411/2309/80854/6446/3643/5565/1432/1027/23710/2308/673/5170/10733/7048/847/5295/5291/51701/8743/472/6654/5894/6502/4089/11345/4193/10000/2033
hsa05417	hsa05417	Lipid and atherosclerosis	161	0.338592311660768	1.62266382508127	0.00132890365448505	0.00132890365448505	0.0613160808999242	2831	tags=31%, list=20%, signal=25%	4973/23643/57534/3717/7099/3576/1147/836/19/355/4318/5290/10010/3320/29110/5530/948/5608/5599/7097/10333/10451/6885/317/5908/6416/3845/805/4893/5594/23236/7436/9475/3606/5906/1649/1432/2919/30001/23118/5468/1536/22926/5532/4780/2932/5170/2353/834/5295
hsa04668	hsa04668	TNF signaling pathway	94	0.371740303494916	1.6344144818544	0.0036231884057971	0.0036231884057971	0.143293015146562	2943	tags=32%, list=21%, signal=26%	8809/5743/329/9586/1386/6372/1147/836/355/4318/5290/257397/9530/182/5608/5599/6885/6416/5594/3600/1385/83737/1432/2919/23118/1326/2353/9252/5295/5291
hsa05134	hsa05134	Legionellosis	48	0.435225037735912	1.68091665144001	0.00435019032082654	0.00435019032082654	0.149060226282492	3094	tags=40%, list=22%, signal=31%	57396/1195/7099/3576/836/1378/7097/317/7100/3606/51128/58484/10767/2919/1915/834/5861/3684/1379
hsa05146	hsa05146	Amoebiasis	67	0.392991716381544	1.62568226505564	0.00494874513962531	0.00494874513962531	0.149060226282492	2943	tags=31%, list=21%, signal=25%	383/5273/1511/3586/2776/7099/7850/3576/836/3554/5290/7097/5567/23236/3458/5868/2919/1285/5295/3684/5291
hsa04213	hsa04213	Longevity regulating pathway - multiple species	47	0.430183788730837	1.65614761872251	0.00633598841419261	0.00633598841419261	0.149060226282492	2943	tags=36%, list=21%, signal=29%	8660/3480/5290/5562/5567/9474/3845/4893/23411/2309/3643/5565/2308/847/5295/6198/5291
hsa01200	hsa01200	Carbon metabolism	95	-0.334665811675498	-1.54170783869521	0.00668896321070234	0.00668896321070234	0.149060226282492	3718	tags=39%, list=26%, signal=29%	1431/8277/2203/2271/5091/113675/4329/35/2027/10873/3420/29968/4191/4967/3421/5315/26007/2023/5213/84532/230/2806/5214/2026/5211/3418/48/275/6472/2805/10993/2821/1892/50/2875/2731/26227
hsa04020	hsa04020	Calcium signaling pathway	139	-0.297829750980574	-1.46467338878835	0.00719960278053625	0.00719960278053625	0.149060226282492	3110	tags=32%, list=22%, signal=26%	5333/293/2767/775/5153/2778/808/8536/291/7416/5331/3362/2324/2905/2264/5979/5155/487/56848/2906/7134/84876/5159/4914/255231/5154/2065/6261/6547/5260/6915/8911/8912/3710/773/2064/5335/4846/7423/778/5026/4486/9127/163688/27006
hsa05171	hsa05171	Coronavirus disease - COVID-19	175	0.299694126001442	1.45488992781381	0.00753604193971166	0.00753604193971166	0.149060226282492	2948	tags=29%, list=21%, signal=23%	6164/6160/51187/6189/6129/6201/6229/9349/6170/200916/6133/6144/7099/6171/3576/1147/51121/51311/6155/5290/3572/6232/29110/51065/6135/5599/7097/6165/6885/5594/6235/6227/6230/1432/23118/6128/6152/6233/6868/727/1536/6210/6125/6123/2353/834/5295/8829/5291/11224
hsa03030	hsa03030	DNA replication	35	-0.446009415239616	-1.65958575111069	0.00765529308836395	0.00765529308836395	0.149060226282492	4037	tags=49%, list=28%, signal=35%	4176/5426/246243/5422/4173/5557/2237/6117/4175/4174/23649/4171/5424/3978/4172/5425/10535
hsa04152	hsa04152	AMPK signaling pathway	98	0.343796992436169	1.52327985427209	0.00825025782055689	0.00825025782055689	0.149060226282492	2943	tags=34%, list=21%, signal=27%	5208/8660/3953/9586/3480/5290/3156/5562/948/51719/5523/5525/6885/5862/23411/79966/1385/2309/3643/10890/5565/5209/5468/5529/55012/51552/2308/5170/10645/5295/6009/6198/5291
hsa00330	hsa00330	Arginine and proline metabolism	36	-0.43903874787765	-1.64849532995251	0.00894220283533261	0.00894220283533261	0.149060226282492	2019	tags=42%, list=14%, signal=36%	79814/2806/113451/55748/51056/2805/5831/5832/1152/6723/54498/4846/2593/57571/26
hsa00770	hsa00770	Pantothenate and CoA biosynthesis	18	0.564584351465474	1.70748611274139	0.0091533180778032	0.0091533180778032	0.149060226282492	2231	tags=33%, list=16%, signal=28%	8876/586/8875/79646/60496/1806
hsa04932	hsa04932	Non-alcoholic fatty liver disease	133	0.317894344024345	1.48074018550455	0.0102659037361158	0.0102659037361158	0.151366148933881	3029	tags=26%, list=21%, signal=20%	4709/1349/7381/8660/4698/3953/4724/1345/3576/1350/836/355/5290/5562/4697/5599/1347/1649/4725/83737/3643/4694/27089/7388/5565/1432/5468/9167/6392/2932/2353/5295/5291/3570
hsa01230	hsa01230	Biosynthesis of amino acids	57	-0.38399012743191	-1.60356452832393	0.0103884372177055	0.0103884372177055	0.151366148933881	3313	tags=49%, list=23%, signal=38%	1431/8277/5091/113675/2027/3420/29968/3421/5315/2023/5213/230/2806/5214/2026/5211/3418/48/6472/2805/5831/10993/50/5832/587/2875/440/26227
hsa04060	hsa04060	Cytokine-cytokine receptor interaction	160	-0.278067113513001	-1.39435241961168	0.0113321581465626	0.0113321581465626	0.156860925923471	3414	tags=36%, list=24%, signal=28%	51561/133396/1232/8784/1230/9180/2829/27242/3568/1524/656/94/56477/920/356/3557/53833/9466/958/8744/60401/1435/23529/5197/7040/10220/163702/3560/3594/959/3563/23495/1235/3595/2826/11009/8718/3590/353500/5196/4804/3561/1236/939/970/4352/7293/3976/9235/27190/50615/2833/643/132014/146433/115650/10148/6352
hsa05215	hsa05215	Prostate cancer	84	0.350105458641142	1.50776867985439	0.012742188863676	0.012742188863676	0.158817795184569	3591	tags=42%, list=25%, signal=31%	2078/56034/9586/1871/7850/1147/3480/6935/4318/6655/5728/7039/5290/3320/5925/5328/3845/4893/5594/1385/6934/1027/2308/2932/673/5170/5295/5291/6654/5894/4193/9134/10000/2033/1499
hsa04714	hsa04714	Thermogenesis	187	0.286316644219344	1.40161941829359	0.0133899412148922	0.0133899412148922	0.158817795184569	3588	tags=30%, list=25%, signal=23%	1268/4709/1349/7381/2182/4698/4724/9586/1345/1386/1350/6655/6197/5562/4697/55811/514/2180/10632/522/5567/509/10818/3845/4893/9658/1347/1385/4725/4694/27089/7388/5565/1432/55818/2181/91942/5468/9167/515/6392/55744/6009/6198/55471/79133/6654/493753/388753/29078/4695/4711/84987/23305/4707/6194
hsa05211	hsa05211	Renal cell carcinoma	62	0.375183514275856	1.53093131445391	0.0136283185840708	0.0136283185840708	0.158817795184569	3700	tags=44%, list=26%, signal=32%	3082/7422/6655/2549/7039/5290/1398/9978/5908/3845/4893/5594/5906/3091/5781/673/5295/54583/5291/6654/5894/8453/2034/10000/2033/5062/6921
hsa05208	hsa05208	Chemical carcinogenesis - reactive oxygen species	178	0.289626089554793	1.40812755946593	0.0137682347156204	0.0137682347156204	0.158817795184569	2943	tags=27%, list=21%, signal=22%	1545/4709/1349/7381/4698/4724/3082/1345/7422/1350/1147/6655/196/5728/5290/4697/4257/1836/514/5599/522/6416/509/3845/4893/5594/1347/2309/4725/119391/3091/4694/27089/7388/1432/9167/5781/515/4780/6392/673/5170/847/23683/2353/5295/5337/5291
hsa05410	hsa05410	Hypertrophic cardiomyopathy	60	-0.362597267656636	-1.53153129251717	0.0147392290249433	0.0147392290249433	0.163217567728846	2090	tags=33%, list=15%, signal=29%	3690/782/7040/487/784/7134/3908/6547/3693/7169/8515/4000/9254/778/3695/59283/3675/3674/59285/1636
hsa05152	hsa05152	Tuberculosis	133	0.307486291687638	1.43225985976898	0.0161561763715921	0.0161561763715921	0.171072180115022	3246	tags=26%, list=23%, signal=21%	820/3717/3459/4801/26253/3586/8411/7099/836/4360/1378/5530/1520/5599/7097/10333/317/805/5594/1385/3606/3458/3920/7096/1432/5868/1054/5289/5532/8915/3684/4800/1379/5894/64581
hsa04657	hsa04657	IL-17 signaling pathway	66	0.367076236103453	1.51276084325257	0.0166844160454384	0.0166844160454384	0.171072180115022	2794	tags=35%, list=19%, signal=28%	6279/5743/6372/3576/1147/836/4318/257397/6280/3320/29110/5597/3934/5599/6885/5594/3458/1432/2919/23118/6426/2932/2353
hsa05144	hsa05144	Malaria	32	0.448518216696073	1.57473327177554	0.0212844715898575	0.0212844715898575	0.20224233009365	1864	tags=34%, list=13%, signal=30%	3082/3586/7099/3576/1378/948/7097/6383/3820/3606/3458
hsa04150	hsa04150	mTOR signaling pathway	127	0.303750974953773	1.40729269752569	0.0218011068254234	0.0218011068254234	0.20224233009365	3588	tags=37%, list=25%, signal=28%	8649/253260/2887/1147/3480/6655/5728/96459/5290/6197/5562/51719/9550/523/3845/4893/5594/528/4040/6249/58528/1977/6446/57600/3643/10325/7976/10542/54468/51382/2932/8323/673/5170/5295/6009/6198/5291/64121/8321/6654/5894/81029/6502/526/10000/6194
hsa04935	hsa04935	Growth hormone synthesis, secretion and action	89	0.332280250375936	1.4484261233656	0.0223337950138504	0.0223337950138504	0.20224233009365	1703	tags=22%, list=12%, signal=20%	8660/3717/9586/2776/1386/4214/6655/5290/1398/5608/55811/5599/5567/6416/3845/4893/5594/23236/1385/2773
hsa01521	hsa01521	EGFR tyrosine kinase inhibitor resistance	64	0.36098285512165	1.48351245818566	0.0226793248945148	0.0226793248945148	0.20224233009365	3225	tags=39%, list=22%, signal=30%	3717/56034/3082/7422/3480/6655/5728/2549/7039/5290/3845/4893/5594/2309/1977/3084/4763/2932/673/5295/6198/5291/3570/6654/5894
hsa05161	hsa05161	Hepatitis B	136	0.298080954815984	1.39335004082127	0.0233770602085436	0.0233770602085436	0.20224233009365	1642	tags=20%, list=11%, signal=18%	3717/9586/7046/1871/7099/1386/3576/1147/836/4214/355/4318/6655/5290/29110/5608/1654/5925/5599/7097/6885/317/6416/3845/4893/5594/1385
hsa05135	hsa05135	Yersinia infection	124	0.303029372029688	1.39775922382308	0.0247433092072042	0.0247433092072042	0.20362162133628	3014	tags=31%, list=21%, signal=24%	5586/6093/3586/2776/7099/3576/1147/8935/5290/6197/1398/29110/5608/10097/5599/10451/6885/6416/5594/2533/3676/9475/3606/8976/58484/10096/1432/23118/10094/2932/8395/2353/834/1793/5295/5291/10092/3688
hsa04621	hsa04621	NOD-like receptor signaling pathway	146	0.289898312772469	1.37110770812507	0.0267931436179065	0.0267931436179065	0.20362162133628	2795	tags=27%, list=19%, signal=22%	1669/820/1667/140609/5586/329/7295/55914/7099/3576/1668/1147/10135/114769/257397/10010/3320/29110/5599/6885/9474/9140/11337/5594/23236/3606/58484/55669/22900/79184/1432/2919/90550/23118/1536/23710/838/6041/54822/834
hsa04620	hsa04620	Toll-like receptor signaling pathway	74	0.344767611933174	1.45401382624567	0.0270412642669008	0.0270412642669008	0.20362162133628	3034	tags=32%, list=21%, signal=26%	23643/6696/7099/3576/1147/51311/5290/29110/5608/5599/7097/10333/6885/6416/5594/7100/7096/1432/23118/1326/2353/5295/5291/1513
hsa05323	hsa05323	Rheumatoid arthritis	53	0.375930412171445	1.48402333576613	0.0280727010977146	0.0280727010977146	0.20362162133628	3034	tags=34%, list=21%, signal=27%	284/7099/6372/3576/7422/2321/9550/523/7097/528/3600/3606/3458/2919/10673/51382/2353/1513
hsa05202	hsa05202	Transcriptional misregulation in cancer	137	0.293289469959117	1.37341727990898	0.0281737380513165	0.0281737380513165	0.20362162133628	3471	tags=38%, list=24%, signal=29%	597/1669/1667/2078/2322/905/329/604/653604/7850/3576/1668/51426/3480/6935/4286/221037/4318/2321/5328/51274/7704/1647/64332/5218/648/1649/3248/466/860/5468/1027/4086/4353/2308/4299/3087/7048/7403/904/1848/8353/3684/4208/5090/472/1655/2313/26039/330/4193/3066
hsa04512	hsa04512	ECM-receptor interaction	53	-0.354426706837991	-1.45784929098521	0.0290213723284589	0.0290213723284589	0.20362162133628	984	tags=26%, list=7%, signal=25%	10319/3693/1291/8515/7450/3339/1101/9900/3695/3911/3675/2815/3674/375790
hsa04915	hsa04915	Estrogen signaling pathway	82	0.332563752818943	1.42720234345712	0.0296632350375153	0.0296632350375153	0.20362162133628	1703	tags=23%, list=12%, signal=21%	9586/2289/2776/1386/2852/4318/6655/10499/7039/5290/3320/5567/3845/805/4893/5594/23236/1385/2773
hsa04640	hsa04640	Hematopoietic cell lineage	66	-0.33238836607595	-1.43244060645731	0.0299908424908425	0.0299908424908425	0.20362162133628	2090	tags=29%, list=15%, signal=25%	3690/1435/951/1380/3563/914/926/3590/925/924/921/2323/916/3675/2815/3674/930/2208/933
hsa00250	hsa00250	Alanine, aspartate and glutamate metabolism	25	-0.458312885173885	-1.563031212843	0.0305490279854732	0.0305490279854732	0.20362162133628	1874	tags=28%, list=13%, signal=24%	339983/2806/2805/790/259307/2875/440
hsa04514	hsa04514	Cell adhesion molecules	84	-0.309501708891791	-1.3939612383605	0.0308916452141353	0.0308916452141353	0.20362162133628	1258	tags=21%, list=9%, signal=20%	5797/914/94030/926/90952/3384/925/923/5819/3695/3897/9379/7122/23308/4267/57555/933/6614
hsa04137	hsa04137	Mitophagy - animal	68	0.348669983270239	1.44805292088698	0.0318437719915552	0.0318437719915552	0.205016206457259	2526	tags=26%, list=18%, signal=22%	8887/9958/54543/64786/4286/55288/29110/5599/665/9474/11337/3845/4893/2309/3091/55669/6233/23710
hsa05163	hsa05163	Human cytomegalovirus infection	167	0.27534289313202	1.32619159718578	0.0343858489006447	0.0343858489006447	0.2125022999816	1746	tags=19%, list=12%, signal=17%	3685/567/6093/5743/9586/1871/2776/1386/3576/7422/1147/836/3554/355/6655/5290/1398/29110/5530/5608/5925/59345/10672/5567/3845/805/4893/5594/23236/1385/2773/9475
hsa04936	hsa04936	Alcoholic liver disease	101	0.311548963230711	1.38836375815178	0.0345417236662107	0.0345417236662107	0.2125022999816	2685	tags=27%, list=19%, signal=22%	23643/7099/3576/1147/836/355/257397/5562/29110/5608/5599/6885/6416/34/23411/79966/2309/5565/1432/2919/23118/6934/29896/727/2308/2932/10645
hsa03320	hsa03320	PPAR signaling pathway	51	0.370658999382998	1.45000433825769	0.0370236590211306	0.0370236590211306	0.222819732781633	3757	tags=39%, list=26%, signal=29%	4973/4023/2182/1622/948/2180/34/4199/2710/79966/2181/5468/5170/51/3157/11001/23305/6342/440503/10580
hsa00260	hsa00260	Glycine, serine and threonine metabolism	30	-0.416568950949073	-1.48948448345196	0.039312567132116	0.039312567132116	0.231561145705409	1539	tags=47%, list=11%, signal=42%	6470/441531/23464/63826/113675/29968/275/6472/10993/212/2593/2731/26227/1757
hsa00190	hsa00190	Oxidative phosphorylation	105	0.304290133538601	1.36456032225748	0.0402190655485196	0.0402190655485196	0.23196522454519	2606	tags=23%, list=18%, signal=19%	4709/1349/7381/4698/4724/1345/1350/4697/9550/523/514/10632/522/509/528/1347/4725/4694/27089/7388/9167/515/51382/6392
hsa00380	hsa00380	Tryptophan metabolism	30	-0.415440770067855	-1.48545055842401	0.0412459720730397	0.0412459720730397	0.233033096782158	1231	tags=23%, list=9%, signal=21%	2639/1892/3620/883/259307/15/26
hsa05140	hsa05140	Leishmaniasis	54	0.357136684640617	1.41633977211792	0.0469029717150018	0.0469029717150018	0.259694348653589	3094	tags=35%, list=22%, signal=28%	3717/5743/3459/3586/7099/1378/7097/6885/5594/3676/3458/1432/23118/1536/1915/2353/3684/3688/1379
hsa00970	hsa00970	Aminoacyl-tRNA biosynthesis	42	-0.36896182985477	-1.44116780945929	0.0481661511268228	0.0481661511268228	0.261459189811236	5384	tags=57%, list=38%, signal=36%	10352/55157/4141/55278/2058/5859/3376/25973/23395/10056/51520/3735/124454/7453/6301/2617/3035/8565/57505/54938/10667/2193/80222/16
