# Supplementary material for: Identification of Tregs-Related Genes with Molecular Patterns in Patients with Systemic Sclerosis Related to ILD
Source: Biomolecules. 2023 Mar 15;13(3):535. doi: 10.3390/biom13030535 (PMC10046355; doi:10.3390/biom13030535)
Supplement: Supplementary file 1 [file biomolecules-13-00535-s001.zip › Table.S3.csv]

	ID	Description	setSize	enrichmentScore	NES	pvalue	p.adjust	qvalues	rank	leading_edge	core_enrichment
hsa05171	hsa05171	Coronavirus disease - COVID-19	175	0.423177540030661	1.98642130638224	0.000166722240746916	0.000166722240746916	0.00304009120273608	3952	tags=44%, list=28%, signal=32%	51187/6164/6160/3576/6189/6129/5602/6201/6170/9349/200916/6229/51121/7099/3627/6133/51311/6171/1147/7097/834/1432/6144/29110/5610/6155/6135/6232/5290/714/6165/2353/51065/23586/1536/727/6235/6227/11224/3454/5594/6772/2212/6868/5603/6885/6152/3570/23118/5599/3572/728/6128/115004/2197/64135/4792/5579/1675/715/6203/6208/4600/6156/3455/6230/6210/6233/719/3553/7132/8829/4615/6850/6774/103/10379
hsa05417	hsa05417	Lipid and atherosclerosis	161	0.406254498217526	1.88632130354699	0.000167560321715818	0.000167560321715818	0.00304009120273608	2781	tags=35%, list=19%, signal=29%	23643/4973/4318/3576/5602/5608/3717/5468/355/8743/7099/2919/7436/836/1147/7097/19/10010/834/1432/3606/57534/29110/10333/3320/1649/5530/948/6416/10451/805/3310/317/5290/2353/4689/5906/5908/1536/6648/4893/22926/5594/653361/23236/998/4688/3845/9475/5603/4780/6885/23118/841/5599/4217/4067
hsa04621	hsa04621	NOD-like receptor signaling pathway	146	0.48610494325128	2.22752434750481	0.000168208578637511	0.000168208578637511	0.00304009120273608	2748	tags=39%, list=19%, signal=32%	1668/820/1669/1667/114769/3576/7295/838/10135/5602/5586/140609/7099/2919/329/1147/9447/10010/834/1432/3606/29110/837/3320/58484/55914/9474/2633/6041/257397/84674/23710/22900/1536/115362/55669/2635/91662/64127/9140/3454/5594/6772/171389/90550/23236/11337/11345/3428/5603/2634/6885/4210/4671/23118/841/5599
hsa04613	hsa04613	Neutrophil extracellular trap formation	135	0.48901274697646	2.21345633753413	0.000169836956521739	0.000169836956521739	0.00304009120273608	3011	tags=43%, list=21%, signal=34%	820/653604/1511/8520/23569/2209/7099/440689/1378/366/51311/8344/3146/2215/8360/7097/8329/834/8343/1432/2358/837/64581/8353/8334/8367/723790/8347/8365/5290/4353/3015/3684/4689/1183/1536/727/9555/2214/27180/5594/2212/653361/5894/23236/8337/8362/4688/3017/5603/8341/6885/8338/728/8349/2357/8363/5579
hsa04140	hsa04140	Autophagy - animal	133	0.425606240983017	1.9226543425834	0.000170357751277683	0.000170357751277683	0.00304009120273608	4046	tags=44%, list=28%, signal=32%	5602/83452/203228/8660/9821/5728/81671/64422/3146/29982/10010/29110/23604/83734/58528/51100/9474/3920/5290/10645/3480/55255/3091/8837/23710/8897/4893/64121/9140/5861/5594/3476/5562/5894/54541/11337/3845/11345/6885/55062/6009/5599/55578/5289/3265/7879/5515/81631/89849/5567/140775/5580/84938/10325/115201/5170/6198/643246/5291
hsa04932	hsa04932	Non-alcoholic fatty liver disease	133	0.417957146292741	1.88809995003238	0.000170357751277683	0.000170357751277683	0.00304009120273608	3369	tags=35%, list=23%, signal=27%	4709/3576/1349/5602/4724/8660/5468/4698/355/7381/836/1350/4697/1432/1347/1345/1649/3953/5290/4712/4694/2353/9167/3952/27089/7388/440567/5562/998/4725/3643/4707/5603/1050/6392/83737/3570/841/5599/4217/637/4711/1337/6390/9021/51422
hsa05152	hsa05152	Tuberculosis	133	0.444065678191619	2.00604390244698	0.000170357751277683	0.000170357751277683	0.00304009120273608	3886	tags=46%, list=27%, signal=34%	820/26253/5602/3459/3717/2209/7099/1378/4801/836/3458/2215/1520/7097/1432/3606/64581/10333/5530/7096/805/3920/317/3586/9103/3684/3460/54106/8411/8915/2214/5868/64127/1051/1385/5594/6772/2212/5894/533/5603/3588/2213/841/5599/5289/8767/8772/7879/637/1054/5534/10312/2207/3687/3553/7132/4800/4615/5532/6850
hsa03010	hsa03010	Ribosome	126	0.413581008752065	1.85390719995332	0.000170765027322404	0.000170765027322404	0.00304009120273608	1873	tags=21%, list=13%, signal=18%	51187/6164/6160/6189/6129/6201/6170/9349/200916/6229/51121/28998/6133/6171/65008/6144/6155/6135/6232/64983/29093/6165/51065/11222/6235/6227
hsa00190	hsa00190	Oxidative phosphorylation	105	0.409193891497741	1.78519204913753	0.000173040318394186	0.000173040318394186	0.00304009120273608	3418	tags=35%, list=24%, signal=27%	4709/1349/4724/4698/7381/1350/4697/522/9550/1347/509/1345/514/4712/4694/10632/528/51382/8992/9167/27089/7388/523/440567/515/4725/533/4707/529/6392/526/10063/4711/1337/6390/10312/27068
hsa04145	hsa04145	Phagosome	104	0.409445046060808	1.78163317039956	0.000173943294485998	0.000173943294485998	0.00304009120273608	2823	tags=38%, list=20%, signal=30%	4973/2209/7099/4481/3685/9550/2215/1520/7097/8417/64581/10333/948/3920/4353/9103/3684/528/4689/51382/8992/8411/1536/7057/9554/523/9341/2214/5868/51143/2212/653361/4688/533/529/2213/526/200576/5289
hsa04668	hsa04668	TNF signaling pathway	94	0.498137750111164	2.12877488398469	0.000176803394625177	0.000176803394625177	0.00304009120273608	2764	tags=39%, list=19%, signal=32%	4318/8809/5602/9586/5608/355/2919/5743/329/836/3627/1147/6372/1432/9530/182/6416/257397/3600/1386/5290/2353/8837/197259/64127/1051/1385/5594/5603/1326/6885/83737/23118/841/3726/5599/4217
hsa04620	hsa04620	Toll-like receptor signaling pathway	74	0.504705849705637	2.07326119644865	0.000177085177970604	0.000177085177970604	0.00304009120273608	2748	tags=39%, list=19%, signal=32%	23643/3576/5602/5608/7099/6696/3627/51311/1147/7097/1432/7100/4283/29110/10333/7096/6416/5290/2353/54106/3454/5594/6772/5603/1326/6885/23118/841/5599
hsa05322	hsa05322	Systemic lupus erythematosus	64	0.514173348423408	2.05514579141348	0.000178189593727726	0.000178189593727726	0.00304009120273608	3155	tags=53%, list=22%, signal=42%	653604/1511/2209/440689/8344/3458/2215/8360/8329/8343/8353/8334/8367/723790/8347/6738/8365/3586/714/3015/727/9555/2214/2212/8337/8362/3017/8341/8338/8349/8363/6741/715/6632
hsa05134	hsa05134	Legionellosis	48	0.549670853851799	2.07479670788875	0.000180407721450478	0.000180407721450478	0.00304009120273608	3825	tags=54%, list=27%, signal=40%	3576/7099/57396/2919/1378/836/7097/834/1195/3606/7100/58484/3310/317/3684/9554/5861/4671/841/51128/4792/1915/10767/3553/29108/4615
hsa05140	hsa05140	Leishmaniasis	54	0.548203891203058	2.11172932546092	0.000180505415162455	0.000180505415162455	0.00304009120273608	3011	tags=54%, list=21%, signal=43%	3459/3717/2209/7099/5743/1378/3458/2215/7097/1432/3586/9103/3684/2353/4689/3460/1536/2214/5594/6772/2212/653361/4688/5603/6885/23118/3676/4792/5579
hsa05208	hsa05208	Chemical carcinogenesis - reactive oxygen species	178	0.362676593493677	1.70590622480246	0.00033288948069241	0.00033288948069241	0.00437377756334118	2960	tags=31%, list=21%, signal=25%	4709/1545/1349/5602/4724/4698/5728/7381/3082/1350/4697/1147/522/1432/1347/509/6655/1345/7422/4257/6416/514/5290/4712/4694/2353/3091/196/9167/27089/6648/7388/9446/8644/4893/440567/847/5594/653361/5894/515/4688/119391/4725/3845/4707/5603/5795/4780/6392/2309/5599/4217/3265/4792/1836
hsa04380	hsa04380	Osteoclast differentiation	111	0.399025804968139	1.7546131891598	0.000342876735813475	0.000342876735813475	0.00437377756334118	2748	tags=37%, list=19%, signal=30%	10288/5602/3459/5608/5468/2209/7046/1147/3554/3458/11027/2215/1432/5530/5290/9103/2353/4689/9846/3460/353514/2355/2214/1385/7305/3454/5594/6772/140885/2212/653361/4286/4688/10326/5603/6885/23118/2213/7048/3726/5599
hsa05164	hsa05164	Influenza A	117	0.400062159312206	1.77153106552791	0.000343997248022016	0.000343997248022016	0.00437377756334118	3952	tags=41%, list=28%, signal=30%	3576/3459/3717/355/8743/7099/836/3627/1147/3458/5611/834/3606/29110/55916/5610/6041/91543/317/5290/7706/3460/23586/390748/3454/5594/6772/5894/8766/841/64135/3836/4792/5579/8772/637/4600/9021/3455/79671/896/3553/3841/7132/29108/4615/103/10379
hsa04657	hsa04657	IL-17 signaling pathway	66	0.460445492137954	1.85008800000762	0.000357334286224763	0.000357334286224763	0.00437377756334118	2748	tags=42%, list=19%, signal=34%	6279/4318/6280/3576/5602/2919/5743/836/3627/1147/6372/3458/1432/29110/3934/3320/257397/2353/5597/23765/1051/5594/5603/29761/6885/23118/841/5599
hsa03320	hsa03320	PPAR signaling pathway	51	0.502038590903871	1.91275790654393	0.000363438124659277	0.000363438124659277	0.00437377756334118	1639	tags=31%, list=11%, signal=28%	4973/2182/2180/4023/5468/1622/2710/440503/8309/336/948/2171/729359/2172/51/2181
hsa05150	hsa05150	Staphylococcus aureus infection	35	0.56218640292301	1.98009331102097	0.000363570259952736	0.000363570259952736	0.00437377756334118	3146	tags=54%, list=22%, signal=42%	1668/820/1669/1667/2209/2215/2358/3586/714/9103/3684/727/2214/2212/2213/728/2357/1675/715
hsa05340	hsa05340	Primary immunodeficiency	30	-0.628640416370202	-2.21205729783159	0.000436776588774842	0.000436776588774842	0.0050156163304288	3682	tags=70%, list=26%, signal=52%	29851/4261/84876/23495/958/29760/3561/100/3575/326/115650/920/930/973/7374/926/925/7535/3932/916/959
hsa05161	hsa05161	Hepatitis B	136	0.372688730344505	1.68928385756821	0.000508216161273928	0.000508216161273928	0.00558223701170448	3174	tags=35%, list=22%, signal=27%	4318/3576/5602/9586/5608/3717/355/7046/7099/836/1147/1871/7097/1432/29110/6655/6416/1386/317/5290/332/5925/2353/1654/23586/4893/1385/890/3454/5594/6772/5894/3845/5603/6885/23118/841/7048/5599/4214/64135/3265/4792/5579/9134/8772/637
hsa05202	hsa05202	Transcriptional misregulation in cancer	137	0.367389135036272	1.66744906139759	0.000675447483958122	0.000675447483958122	0.00710997351534866	2542	tags=29%, list=18%, signal=24%	597/1668/1669/4318/7850/1667/3576/653604/5328/604/7704/5468/2209/2322/329/5218/905/2078/8353/1649/51426/1647/221037/4353/3480/3684/64332/3087/6935/4005/4193/1051/4299/890/1031/51513/4286/466/1848/1050
hsa05034	hsa05034	Alcoholism	112	0.37840854485864	1.66613101851574	0.000857632933104631	0.000857632933104631	0.00866660648189943	2630	tags=35%, list=18%, signal=29%	653604/8520/9586/440689/59345/8344/5500/8360/8329/8343/8353/8334/6655/8367/723790/8347/805/8365/2773/6570/1386/10645/3015/54331/136/2791/2790/9555/4893/1385/5594/5894/8337/8362/3017/3845/84254/8341/8338
hsa05410	hsa05410	Hypertrophic cardiomyopathy	60	-0.433918645133983	-1.77644040373252	0.00090702947845805	0.00090702947845805	0.00881324189594867	1193	tags=27%, list=8%, signal=25%	782/6442/775/9254/778/8515/3908/59285/784/59283/3695/7134/3675/4000/7169/1636
hsa04068	hsa04068	FoxO signaling pathway	112	0.373913590315318	1.64633975509635	0.00102915951972556	0.00102915951972556	0.00962956275766604	3512	tags=38%, list=24%, signal=29%	5602/604/8660/8743/5728/7046/1147/1432/901/6655/10733/1647/1030/5290/3586/3480/23710/6648/4193/4893/9140/847/5594/5562/5894/11337/3643/3845/11345/5603/1032/2309/7048/5599/3265/8698/9454/23411/51422/1027/1950/9133/80854
hsa03008	hsa03008	Ribosome biogenesis in eukaryotes	70	-0.418978794100977	-1.77484472168438	0.00114916111238796	0.00114916111238796	0.0103683709388387	3838	tags=47%, list=27%, signal=35%	55131/3692/54913/10813/55651/4931/57455/1736/10171/4809/79631/10885/10557/55341/92856/29107/28987/55272/10940/54433/10607/27341/29102/9790/23195/55127/10528/65083/84916/283106/55226/6949/5822
hsa05323	hsa05323	Rheumatoid arthritis	53	0.471778337207632	1.81083167272029	0.0012646793134598	0.0012646793134598	0.0110171700628077	1938	tags=32%, list=14%, signal=28%	3576/10673/7099/2919/284/6372/3458/9550/7097/3606/7422/3600/528/2353/51382/8992/523
hsa05217	hsa05217	Basal cell carcinoma	41	-0.471914048665008	-1.78204744312949	0.00134770889487871	0.00134770889487871	0.0113491275358207	1298	tags=27%, list=9%, signal=24%	1856/7157/5727/7480/7471/8313/8643/51176/6932/80326/7476
hsa04714	hsa04714	Thermogenesis	187	0.327678156449151	1.55471875364873	0.00164690382081686	0.00164690382081686	0.0134212875041103	3407	tags=30%, list=24%, signal=24%	4709/2182/1349/4724/1268/2180/9586/5468/4698/7381/1350/4697/522/1432/1347/509/9658/6655/1345/514/1386/4712/4694/10632/2181/388753/9167/6604/27089/6197/7388/4893/1385/440567/55744/5562/515/4725/3845/4707/10818/5603/6392/6009/4217/196883/55471/3265/91942/10063/4711/1337/55811/6390/51422/51103/84987
hsa05412	hsa05412	Arrhythmogenic right ventricular cardiomyopathy	54	-0.424219845080355	-1.70124502403212	0.00179291797400269	0.00179291797400269	0.0141546155842318	1193	tags=30%, list=8%, signal=27%	782/6442/775/9254/778/8515/3908/59285/784/59283/3695/51176/3675/3728/4000/6932
hsa05145	hsa05145	Toxoplasmosis	82	0.407045321862431	1.70165933132332	0.00192880939856216	0.00192880939856216	0.0146161920833389	2748	tags=32%, list=19%, signal=26%	23643/5602/3459/5608/3717/7099/240/329/836/1147/3458/7097/1432/3310/2773/3586/3460/5294/5594/6772/5603/6885/3588/23118/841/5599
hsa05133	hsa05133	Pertussis	60	0.443709161514721	1.74931408158305	0.00196709585121602	0.00196709585121602	0.0146161920833389	2748	tags=33%, list=19%, signal=27%	23643/3576/5602/7099/836/722/6372/834/1432/805/2773/3586/714/3684/2353/727/5594/5603/710/5599
hsa04217	hsa04217	Necroptosis	119	0.356931464620766	1.58575145376547	0.00257643421504638	0.00257643421504638	0.0185968183943197	2319	tags=26%, list=16%, signal=22%	51510/5602/3459/3717/355/8743/7099/5321/329/3146/3458/8329/834/5836/8334/3320/57132/5610/723790/25978/3015/8837/3460/197259/51652/1536/9555/3454/6772/9525/8337
hsa04622	hsa04622	RIG-I-like receptor signaling pathway	50	0.465439359062282	1.76858506230564	0.00271296798697775	0.00271296798697775	0.0190383718384404	3386	tags=48%, list=24%, signal=37%	3576/5602/3627/1147/10010/1432/64343/29110/9474/7706/1654/23586/9140/5603/6885/841/5599/4214/64135/4792/9755/8772/80143/79671
hsa00250	hsa00250	Alanine, aspartate and glutamate metabolism	25	-0.554413213466481	-1.85823098335766	0.00282608695652174	0.00282608695652174	0.0192961840559095	1814	tags=32%, list=13%, signal=28%	2805/158/2806/284716/259307/790/2875/339983
hsa05146	hsa05146	Amoebiasis	67	0.416587748451507	1.67856623983132	0.00391180654338549	0.00391180654338549	0.0260064700945296	668	tags=18%, list=5%, signal=17%	383/5273/7850/3576/1511/7099/2919/836/3554/3458/7097/2776
hsa00515	hsa00515	Mannose type O-glycan biosynthesis	21	-0.561972554131903	-1.79292700246476	0.0040807560137457	0.0040807560137457	0.0264340470526038	3563	tags=57%, list=25%, signal=43%	29954/27087/8703/84892/9486/9215/729920/55624/10585/6487/11041/120071
hsa05415	hsa05415	Diabetic cardiomyopathy	158	0.328393749528977	1.52054481371442	0.00453248279335236	0.00453248279335236	0.0286262071159096	2806	tags=27%, list=20%, signal=22%	4709/4318/1349/5602/4724/4698/5728/7046/7381/1350/4697/5500/522/1432/1347/509/1345/948/5166/514/5290/5165/4712/4694/4689/9167/1536/27089/7388/440567/653361/23236/515/4688/4725/3643/4707/5603/6392/7048/5599/51660
hsa04926	hsa04926	Relaxin signaling pathway	90	0.37257824488628	1.58359483053989	0.00492610837438424	0.00492610837438424	0.0303534277240621	2953	tags=32%, list=21%, signal=26%	122042/4318/5602/9586/7046/59345/1432/6655/7422/6416/2773/1386/5290/54331/2353/2791/2790/4893/1385/5594/5894/23236/3845/5603/7048/5599/196883/3265/4792
hsa05120	hsa05120	Epithelial cell signaling in Helicobacter pylori infection	59	0.415580899799362	1.63181718526216	0.00681247759053424	0.00681247759053424	0.0402210963241389	3329	tags=44%, list=23%, signal=34%	3576/5602/2919/836/1147/9550/1432/102/6416/528/51382/8992/523/998/533/6868/5603/529/5599/526/4067/3579/4792/3577/5058/10312
hsa04020	hsa04020	Calcium signaling pathway	139	-0.312602447593608	-1.48846554390534	0.00684596577017115	0.00684596577017115	0.0402210963241389	3482	tags=36%, list=24%, signal=28%	8536/5260/2778/135/84876/5021/2906/80310/291/84812/109/3707/5333/5025/5533/2767/6547/2260/7416/56848/4486/53373/115/6865/2263/4914/2064/814/6915/255231/5578/55283/6261/5155/2905/775/778/5979/7423/27006/7134/3710/5335/9127/8912/4846/8911/2324/163688/2065
hsa05414	hsa05414	Dilated cardiomyopathy	63	-0.388852624697476	-1.60912950486305	0.00724473624632103	0.00724473624632103	0.0412872593323721	3454	tags=41%, list=24%, signal=31%	3693/111/2778/783/109/3674/6547/7043/115/1605/2010/782/6442/775/9254/778/8515/3908/59285/784/59283/3695/7134/3675/4000/7169
hsa05144	hsa05144	Malaria	32	0.491287896765076	1.69004493522667	0.00735429306857878	0.00735429306857878	0.0412872593323721	2102	tags=38%, list=15%, signal=32%	3576/7099/1378/3082/3458/7097/3606/948/3586/54106/7057/3820
hsa04211	hsa04211	Longevity regulating pathway	72	0.3929391785761	1.60811749608227	0.0079267218601374	0.0079267218601374	0.0435004290939066	3511	tags=36%, list=24%, signal=27%	9365/8660/9586/9821/5468/9474/1386/5290/10645/3480/1977/6648/4893/1385/847/5562/3643/3845/2309/6009/196883/3265/23411/51422/143686/5567
hsa04625	hsa04625	C-type lectin receptor signaling pathway	90	0.362972461537996	1.54276671171542	0.00809289232934553	0.00809289232934553	0.0435004290939066	4046	tags=43%, list=28%, signal=31%	338339/93978/26253/5602/5743/1147/834/1432/64581/5530/51266/805/5290/3586/8915/4193/4893/5594/6772/5894/3845/5603/841/5599/3265/4792/5058/5534/2207/5580/3553/29108/9261/3659/5532/6850/10379/3709/5291
hsa05142	hsa05142	Chagas disease	82	0.372082857858646	1.55549820399263	0.00876731544800982	0.00876731544800982	0.0461437655158412	1650	tags=26%, list=11%, signal=23%	3576/5602/3459/355/7046/7099/1147/3458/7097/2776/1432/10333/6416/2773/5290/3586/714/2353/8837/3460/54106
hsa04390	hsa04390	Hippo signaling pathway	111	-0.321074351759417	-1.4761805939092	0.0103142240345407	0.0103142240345407	0.0531775245604674	2830	tags=28%, list=20%, signal=23%	1454/5521/25937/595/4771/7043/894/5518/126374/1741/4088/656/657/3996/3993/1856/10207/154796/4609/8463/7480/999/353500/84962/7471/8313/51176/23286/6932/80326/7476
hsa04610	hsa04610	Complement and coagulation cascades	49	0.427886395826958	1.61941738100548	0.0106980961015413	0.0106980961015413	0.0540535381972611	3640	tags=49%, list=25%, signal=37%	5055/5328/5627/4179/1378/722/2153/1604/7056/966/714/3684/5329/727/5265/710/2157/728/1675/715/5624/719/3687/2161
hsa00970	hsa00970	Aminoacyl-tRNA biosynthesis	42	-0.414647336598505	-1.57545288716261	0.0132257341403273	0.0132257341403273	0.0655144725217451	5363	tags=74%, list=37%, signal=46%	51067/10352/6897/7453/5188/118672/55278/79731/5859/3735/55699/123283/55157/54938/92935/2617/10056/3035/6301/2058/124454/51520/23395/10667/8565/2193/3376/25973/80222/57505/16
hsa04215	hsa04215	Apoptosis - multiple species	30	0.478868321529539	1.62032324349887	0.0147519822976212	0.0147519822976212	0.0716695496240708	3174	tags=37%, list=22%, signal=29%	5602/5366/329/836/317/332/841/5599/5414/8772/637
hsa03030	hsa03030	DNA replication	35	-0.436928028759371	-1.59282000721338	0.015552099533437	0.015552099533437	0.0741311596429967	3767	tags=43%, list=26%, signal=32%	5557/5558/4174/4176/4171/5426/246243/5422/4175/6117/5424/3978/4172/5425/10535
hsa05135	hsa05135	Yersinia infection	124	0.32196517485443	1.43912117830649	0.0161234991423671	0.0161234991423671	0.0744196157064389	2953	tags=31%, list=21%, signal=25%	3576/5602/5608/5586/7099/6093/1147/2776/8935/834/1432/3606/29110/58484/6416/10451/1398/5290/3586/2533/10097/10094/2353/10092/10109/10096/6197/5594/2212/998/9475/5603/6885/4210/23118/5599/3676/4792
hsa05163	hsa05163	Human cytomegalovirus infection	167	0.298013881446363	1.39075324172106	0.016201770502756	0.016201770502756	0.0744196157064389	3011	tags=29%, list=21%, signal=23%	567/3576/9586/5608/355/6093/5743/59345/836/1147/3554/1871/3685/2776/1432/29110/6655/7422/10672/5530/1398/805/2773/1386/5290/5925/54331/2791/2790/4193/4893/1385/5594/5894/23236/3845/9475/5603/3588/3570/6009/841/196883/115004/7852/3579/3265/4792/5579
hsa00260	hsa00260	Glycine, serine and threonine metabolism	30	-0.453150216875722	-1.59454310946436	0.0187813933173182	0.0187813933173182	0.0847280901533152	3090	tags=50%, list=22%, signal=39%	6470/6472/29968/501/2628/113675/275/63826/212/1491/23464/2593/26227/1757/10993
hsa04936	hsa04936	Alcoholic liver disease	101	0.330289787984504	1.42819009566968	0.0202939118264521	0.0202939118264521	0.0899453155743028	3833	tags=40%, list=27%, signal=29%	23643/3576/5602/5608/355/7099/2919/836/1147/1432/29110/6416/257397/714/10645/51/727/23765/5562/5603/6885/34/2309/23118/841/5599/4217/728/4792/6934/8772/29896/23411/51422/217/719/3553/7132/4615/2932
hsa04974	hsa04974	Protein digestion and absorption	47	-0.383808399082522	-1.49587132679052	0.0221377459749553	0.0221377459749553	0.0964257537929087	2950	tags=43%, list=21%, signal=34%	1359/6547/3783/1305/1310/1286/476/1285/23428/1290/1292/1803/481/1289/117247/50509/11136/478/1291/6550
hsa05167	hsa05167	Kaposi sarcoma-associated herpesvirus infection	154	0.296490811336187	1.36595405805615	0.0241268770035431	0.0241268770035431	0.102873715218561	4046	tags=42%, list=28%, signal=30%	3576/9976/5602/3459/5608/3717/355/2919/5743/64422/59345/836/1147/1871/1432/29110/7422/5530/5610/6416/805/5290/5925/54331/2353/3091/2791/2790/1827/5294/4893/1385/3454/5594/6772/5894/3845/5603/57580/841/5599/4067/3572/5289/3265/4792/6934/8772/637/5534/81631/3455/6233/942/7132/9261/2932/5532/6850/6774/10379/643246/3709/5291
hsa05418	hsa05418	Fluid shear stress and atherosclerosis	109	0.322503167534882	1.41297883505054	0.0244325073644082	0.0244325073644082	0.102873715218561	2764	tags=29%, list=19%, signal=24%	4318/7850/7295/5602/5608/1147/3554/1843/3458/3685/1432/59341/3320/7422/4257/6416/4205/7056/805/5290/2353/7341/9446/5562/653361/4688/119391/5603/4780/6885/5599/4217
hsa05130	hsa05130	Pathogenic Escherichia coli infection	160	0.290244811266665	1.34728185328615	0.0274476987447699	0.0274476987447699	0.113674679874802	2748	tags=26%, list=19%, signal=21%	3576/5602/355/8743/7099/6093/836/1902/1147/3554/834/1432/3606/7100/837/10672/257397/10097/9080/10094/2353/10092/4651/10109/10096/10006/5861/55971/5594/2212/998/4644/9475/5603/6885/4671/10802/4628/23118/841/5599
hsa04915	hsa04915	Estrogen signaling pathway	82	0.340251660446502	1.42242738559891	0.0299842188321936	0.0299842188321936	0.121603648109443	2382	tags=26%, list=17%, signal=21%	2852/4318/2289/9586/7039/2776/6655/3320/10499/805/3310/2773/1386/5290/2353/4893/1385/5594/5894/23236/3845
hsa04917	hsa04917	Prolactin signaling pathway	54	0.382786456805514	1.47452690357878	0.0303249097472924	0.0303249097472924	0.121603648109443	2939	tags=35%, list=20%, signal=28%	5602/3717/1432/5618/6655/5290/9306/9655/2353/122809/4893/5594/6772/5894/3845/5603/2309/5599/3265
hsa05143	hsa05143	African trypanosomiasis	20	0.51019007590406	1.56833096575624	0.0319583797844667	0.0319583797844667	0.126151499149211	2314	tags=40%, list=16%, signal=34%	355/2150/3458/2776/3606/3586/54106/23236
hsa04935	hsa04935	Growth hormone synthesis, secretion and action	89	0.330036488338526	1.39956706717302	0.0337157987643425	0.0337157987643425	0.129471126111664	3011	tags=34%, list=21%, signal=27%	5602/8660/9586/5608/3717/2776/1432/6655/6416/1398/2773/1386/5290/2353/776/4893/1385/5594/6772/5894/23236/3845/5603/51738/3726/5599/4214/196883/3265/5579
hsa04216	hsa04216	Ferroptosis	39	0.412403954153375	1.48707698495703	0.0338243316966721	0.0338243316966721	0.129471126111664	1790	tags=23%, list=12%, signal=20%	23657/2182/2180/30061/6303/9474/8031/2181/1536
hsa05215	hsa05215	Prostate cancer	84	0.333979593566744	1.40293085635004	0.0346769934870621	0.0346769934870621	0.130753785340061	2382	tags=26%, list=17%, signal=22%	4318/7850/5328/9586/5728/7039/1147/1871/2078/6655/3320/56034/5290/5925/3480/6935/4193/4893/1385/5594/5894/3845
hsa04964	hsa04964	Proximal tubule bicarbonate reclamation	15	-0.539871025114971	-1.56416335885724	0.0383881230116649	0.0383881230116649	0.142618413665628	930	tags=40%, list=6%, signal=37%	476/1468/358/481/478/6550
hsa04723	hsa04723	Retrograde endocannabinoid signaling	90	0.323016865785288	1.37294070669883	0.0401125967628431	0.0401125967628431	0.146865342838785	2448	tags=24%, list=17%, signal=20%	4709/5602/4724/1268/4698/5743/59345/4697/2776/1432/2773/4712/4694/54331/2791/776/2790/5594/23236/4725/4707/5603
hsa04213	hsa04213	Longevity regulating pathway - multiple species	47	0.383919448536878	1.44110186417296	0.0412296564195298	0.0412296564195298	0.14761213811471	4063	tags=45%, list=28%, signal=32%	8660/9474/3310/5290/3480/6648/4893/847/5562/3643/3845/2309/196883/3265/23411/51422/5567/6198/3066/5291/5571
hsa05211	hsa05211	Renal cell carcinoma	62	0.35707707321398	1.41587688400137	0.0415919684474722	0.0415919684474722	0.14761213811471	2483	tags=31%, list=17%, signal=25%	7039/3082/6655/2549/7422/9978/1398/5290/5906/3091/5908/4893/5594/54583/6921/5894/998/3845/2034
hsa04726	hsa04726	Serotonergic synapse	61	0.356231312168929	1.40931113097195	0.0420694593626924	0.0420694593626924	0.14761213811471	2382	tags=31%, list=17%, signal=26%	247/5743/240/59345/5321/836/1843/2776/2773/6570/54331/2791/776/2790/4893/5594/5894/23236/3845
hsa05203	hsa05203	Viral carcinogenesis	166	0.279368195938867	1.30331284868964	0.043412923693438	0.043412923693438	0.150239389854724	4192	tags=38%, list=29%, signal=27%	9586/983/5366/440689/836/8344/8360/8343/5922/8367/5610/8347/2959/5423/8365/1030/2966/1386/5290/5925/1654/4193/8850/4893/1385/2957/890/5594/3516/8362/998/3017/2960/3845/8341/1111/9519/841/4067/3572/8349/3265/4792/3249/8363/9134/9759/1027/9734/896/5567/4055/991/6672/9261/6850/6774/10379/3066/5291/6777/3665/7337
hsa04062	hsa04062	Chemokine signaling pathway	142	0.286761122593749	1.30717808402264	0.0462163534789233	0.0462163534789233	0.157779869629326	3051	tags=31%, list=21%, signal=25%	3576/3717/6093/2919/5473/59345/3627/1147/6372/2776/4283/6655/10451/1398/729230/2773/5290/54331/5906/2791/5908/2790/5294/4893/5594/6772/653361/10803/5894/23236/998/3845/9475/2309/57580/4067/196883/7852/3579/3265/4792/2268/5579/3577
